# Supplementary material for: Postnatal supplementation with alarmins S100a8/a9 ameliorates malnutrition-induced neonate enteropathy in mice
Source: Nat Commun. 2024 Oct 4;15:8623. doi: 10.1038/s41467-024-52829-x (PMC11452687; doi:10.1038/s41467-024-52829-x)
Supplement: Supplementary file 4 — Supplementary Data 1 [file 41467_2024_52829_MOESM4_ESM.xlsx]

## Sheet: Sheet1
Taxon	LDA score	Enriched in
k__Bacteria.p__Actinobacteria.c__Coriobacteriia.o__Coriobacteriales.f__Coriobacteriaceae.g__	4.20661	MN
k__Bacteria.p__Bacteroidetes.c__Bacteroidia.o__Bacteroidales.f__S24_7.g__.s__.ASV_004	4.63301	MN
k__Bacteria.p__Firmicutes	5.90436	MN
k__Bacteria.p__Firmicutes.c__Bacilli	5.16327	MN
k__Bacteria.p__Firmicutes.c__Bacilli.o__Bacillales	4.16397	MN
k__Bacteria.p__Firmicutes.c__Bacilli.o__Bacillales.__	3.57	MN
k__Bacteria.p__Firmicutes.c__Bacilli.o__Bacillales.__.__	3.57	MN
k__Bacteria.p__Firmicutes.c__Bacilli.o__Bacillales.ASV_116	3.4822	MN
k__Bacteria.p__Firmicutes.c__Bacilli.o__Bacillales.f__Planococcaceae	3.00482	MN
k__Bacteria.p__Firmicutes.c__Bacilli.o__Bacillales.f__Planococcaceae.g__Sporosarcina	3.00482	MN
k__Bacteria.p__Firmicutes.c__Bacilli.o__Bacillales.f__Planococcaceae.g__Sporosarcina.s__	3.1494	MN
k__Bacteria.p__Firmicutes.c__Bacilli.o__Bacillales.f__Planococcaceae.g__Sporosarcina.s__.ASV_283	3.1494	MN
k__Bacteria.p__Firmicutes.c__Bacilli.o__Bacillales.f__Staphylococcaceae	3.9939	MN
k__Bacteria.p__Firmicutes.c__Bacilli.o__Bacillales.f__Staphylococcaceae.g__Staphylococcus	3.96315	MN
k__Bacteria.p__Firmicutes.c__Bacilli.o__Bacillales.f__Staphylococcaceae.g__Staphylococcus.s__sciuri	4.11977	MN
k__Bacteria.p__Firmicutes.c__Bacilli.o__Bacillales.f__Staphylococcaceae.g__Staphylococcus.s__sciuri.ASV_131	4.11977	MN
k__Bacteria.p__Firmicutes.c__Bacilli.o__Lactobacillales.f__Enterococcaceae	3.26393	MN
k__Bacteria.p__Firmicutes.c__Bacilli.o__Lactobacillales.f__Enterococcaceae.__	3.26393	MN
k__Bacteria.p__Firmicutes.c__Bacilli.o__Lactobacillales.f__Enterococcaceae.ASV_161	3.19556	MN
k__Bacteria.p__Firmicutes.c__Bacilli.o__Lactobacillales.f__Streptococcaceae	3.94665	MN
k__Bacteria.p__Firmicutes.c__Bacilli.o__Lactobacillales.f__Streptococcaceae.g__Streptococcus	3.94369	MN
k__Bacteria.p__Firmicutes.c__Bacilli.o__Lactobacillales.f__Streptococcaceae.g__Streptococcus.s__	4.1347	MN
k__Bacteria.p__Firmicutes.c__Bacilli.o__Lactobacillales.f__Streptococcaceae.g__Streptococcus.s__.ASV_096	4.1347	MN
k__Bacteria.p__Firmicutes.c__Bacilli.o__Turicibacterales	4.02745	MN
k__Bacteria.p__Firmicutes.c__Bacilli.o__Turicibacterales.f__Turicibacteraceae	4.02745	MN
k__Bacteria.p__Firmicutes.c__Bacilli.o__Turicibacterales.f__Turicibacteraceae.g__Turicibacter	4.02745	MN
k__Bacteria.p__Firmicutes.c__Bacilli.o__Turicibacterales.f__Turicibacteraceae.g__Turicibacter.s__	3.67894	MN
k__Bacteria.p__Firmicutes.c__Bacilli.o__Turicibacterales.f__Turicibacteraceae.g__Turicibacter.s__.ASV_047	3.67894	MN
k__Bacteria.p__Firmicutes.c__Clostridia	5.81449	MN
k__Bacteria.p__Firmicutes.c__Clostridia.o__Clostridiales	5.81449	MN
k__Bacteria.p__Firmicutes.c__Clostridia.o__Clostridiales.f__.g__.s__.ASV_092	3.68155	MN
k__Bacteria.p__Firmicutes.c__Clostridia.o__Clostridiales.f__.g__.s__.ASV_106	3.69407	MN
k__Bacteria.p__Firmicutes.c__Clostridia.o__Clostridiales.f__.g__.s__.ASV_181	3.28638	MN
k__Bacteria.p__Firmicutes.c__Clostridia.o__Clostridiales.f__.g__.s__.ASV_303	3.00373	MN
k__Bacteria.p__Firmicutes.c__Clostridia.o__Clostridiales.f__Lachnospiraceae	5.34685	MN
k__Bacteria.p__Firmicutes.c__Clostridia.o__Clostridiales.f__Lachnospiraceae.g__	5.03224	MN
k__Bacteria.p__Firmicutes.c__Clostridia.o__Clostridiales.f__Lachnospiraceae.g__.s__	4.92414	MN
k__Bacteria.p__Firmicutes.c__Clostridia.o__Clostridiales.f__Lachnospiraceae.g__.s__.ASV_016	4.7478	MN
k__Bacteria.p__Firmicutes.c__Clostridia.o__Clostridiales.f__Lachnospiraceae.g__.s__.ASV_026	3.88523	MN
k__Bacteria.p__Firmicutes.c__Clostridia.o__Clostridiales.f__Lachnospiraceae.g__.s__.ASV_039	3.74492	MN
k__Bacteria.p__Firmicutes.c__Clostridia.o__Clostridiales.f__Lachnospiraceae.g__.s__.ASV_077	3.61654	MN
k__Bacteria.p__Firmicutes.c__Clostridia.o__Clostridiales.f__Lachnospiraceae.g__.s__.ASV_168	3.72107	MN
k__Bacteria.p__Firmicutes.c__Clostridia.o__Clostridiales.f__Lachnospiraceae.g__.s__.ASV_254	2.9075	MN
k__Bacteria.p__Firmicutes.c__Clostridia.o__Clostridiales.f__Lachnospiraceae.g__.s__.ASV_267	3.63099	MN
k__Bacteria.p__Firmicutes.c__Clostridia.o__Clostridiales.f__Lachnospiraceae.g___Ruminococcus_	4.96262	MN
k__Bacteria.p__Firmicutes.c__Clostridia.o__Clostridiales.f__Lachnospiraceae.g___Ruminococcus_.s__gnavus	4.5206	MN
k__Bacteria.p__Firmicutes.c__Clostridia.o__Clostridiales.f__Lachnospiraceae.g___Ruminococcus_.s__gnavus.ASV_056	4.07189	MN
k__Bacteria.p__Firmicutes.c__Clostridia.o__Clostridiales.f__Lachnospiraceae.g___Ruminococcus_.s__gnavus.ASV_072	4.12574	MN
k__Bacteria.p__Firmicutes.c__Clostridia.o__Clostridiales.f__Lachnospiraceae.g__Coprococcus	4.17854	MN
k__Bacteria.p__Firmicutes.c__Clostridia.o__Clostridiales.f__Lachnospiraceae.g__Coprococcus.s__	3.32879	MN
k__Bacteria.p__Firmicutes.c__Clostridia.o__Clostridiales.f__Lachnospiraceae.g__Coprococcus.s__.ASV_325	3.32879	MN
k__Bacteria.p__Firmicutes.c__Clostridia.o__Clostridiales.f__Lachnospiraceae.g__Dorea.s__.ASV_209	3.49869	MN
k__Bacteria.p__Firmicutes.c__Clostridia.o__Clostridiales.f__Ruminococcaceae.g__.s__.ASV_059	4.73541	MN
k__Bacteria.p__Firmicutes.c__Clostridia.o__Clostridiales.f__Ruminococcaceae.g__.s__.ASV_135	4.19879	MN
k__Bacteria.p__Firmicutes.c__Erysipelotrichi	3.63676	MN
k__Bacteria.p__Firmicutes.c__Erysipelotrichi.o__Erysipelotrichales	3.63676	MN
k__Bacteria.p__Firmicutes.c__Erysipelotrichi.o__Erysipelotrichales.f__Erysipelotrichaceae	3.63676	MN
k__Bacteria.p__Firmicutes.c__Erysipelotrichi.o__Erysipelotrichales.f__Erysipelotrichaceae.g__Allobaculum	3.63676	MN
k__Bacteria.p__Firmicutes.c__Erysipelotrichi.o__Erysipelotrichales.f__Erysipelotrichaceae.g__Allobaculum.s__	3.63676	MN
k__Bacteria.p__Firmicutes.c__Erysipelotrichi.o__Erysipelotrichales.f__Erysipelotrichaceae.g__Allobaculum.s__.ASV_009	3.63676	MN
k__Bacteria.p__Proteobacteria.c__Gammaproteobacteria	4.10033	MN
k__Bacteria.p__Proteobacteria.c__Gammaproteobacteria.o__Enterobacteriales	4.10033	MN
k__Bacteria.p__Proteobacteria.c__Gammaproteobacteria.o__Enterobacteriales.f__Enterobacteriaceae	4.10033	MN
k__Bacteria.p__Proteobacteria.c__Gammaproteobacteria.o__Enterobacteriales.f__Enterobacteriaceae.g__	4.10033	MN
k__Bacteria.p__Proteobacteria.c__Gammaproteobacteria.o__Enterobacteriales.f__Enterobacteriaceae.g__.s__	4.33557	MN
k__Bacteria.p__Proteobacteria.c__Gammaproteobacteria.o__Enterobacteriales.f__Enterobacteriaceae.g__.s__.ASV_038	4.27209	MN
k__Bacteria.p__Proteobacteria.c__Gammaproteobacteria.o__Enterobacteriales.f__Enterobacteriaceae.g__.s__.ASV_129	3.46907	MN
k__Bacteria.p__Actinobacteria.c__Coriobacteriia.o__Coriobacteriales.f__Coriobacteriaceae.ASV_401	3.0782	WN
k__Bacteria.p__Actinobacteria.c__Coriobacteriia.o__Coriobacteriales.f__Coriobacteriaceae.g__Adlercreutzia.s__	3.81458	WN
k__Bacteria.p__Actinobacteria.c__Coriobacteriia.o__Coriobacteriales.f__Coriobacteriaceae.g__Adlercreutzia.s__.ASV_142	3.36839	WN
k__Bacteria.p__Actinobacteria.c__Coriobacteriia.o__Coriobacteriales.f__Coriobacteriaceae.g__Adlercreutzia.s__.ASV_352	3.25963	WN
k__Bacteria.p__Actinobacteria.c__Coriobacteriia.o__Coriobacteriales.f__Coriobacteriaceae.g__Adlercreutzia.s__.ASV_427	3.1581	WN
k__Bacteria.p__Bacteroidetes	5.55829	WN
k__Bacteria.p__Bacteroidetes.c__Bacteroidia	5.55829	WN
k__Bacteria.p__Bacteroidetes.c__Bacteroidia.o__Bacteroidales	5.55829	WN
k__Bacteria.p__Bacteroidetes.c__Bacteroidia.o__Bacteroidales.f__	2.9902	WN
k__Bacteria.p__Bacteroidetes.c__Bacteroidia.o__Bacteroidales.f__.g__	2.9902	WN
k__Bacteria.p__Bacteroidetes.c__Bacteroidia.o__Bacteroidales.f__.g__.s__	2.9902	WN
k__Bacteria.p__Bacteroidetes.c__Bacteroidia.o__Bacteroidales.f__.g__.s__.ASV_342	2.9902	WN
k__Bacteria.p__Bacteroidetes.c__Bacteroidia.o__Bacteroidales.f___Odoribacteraceae_	4.61561	WN
k__Bacteria.p__Bacteroidetes.c__Bacteroidia.o__Bacteroidales.f___Odoribacteraceae_.g__Odoribacter	4.61561	WN
k__Bacteria.p__Bacteroidetes.c__Bacteroidia.o__Bacteroidales.f___Odoribacteraceae_.g__Odoribacter.s__	4.63937	WN
k__Bacteria.p__Bacteroidetes.c__Bacteroidia.o__Bacteroidales.f___Odoribacteraceae_.g__Odoribacter.s__.ASV_015	4.4186	WN
k__Bacteria.p__Bacteroidetes.c__Bacteroidia.o__Bacteroidales.f___Odoribacteraceae_.g__Odoribacter.s__.ASV_028	4.09719	WN
k__Bacteria.p__Bacteroidetes.c__Bacteroidia.o__Bacteroidales.f___Odoribacteraceae_.g__Odoribacter.s__.ASV_041	3.68683	WN
k__Bacteria.p__Bacteroidetes.c__Bacteroidia.o__Bacteroidales.f__Bacteroidaceae	4.27977	WN
k__Bacteria.p__Bacteroidetes.c__Bacteroidia.o__Bacteroidales.f__Bacteroidaceae.g__Bacteroides	4.27977	WN
k__Bacteria.p__Bacteroidetes.c__Bacteroidia.o__Bacteroidales.f__Bacteroidaceae.g__Bacteroides.ASV_058	3.93557	WN
k__Bacteria.p__Bacteroidetes.c__Bacteroidia.o__Bacteroidales.f__Bacteroidaceae.g__Bacteroides.ASV_065	3.65004	WN
k__Bacteria.p__Bacteroidetes.c__Bacteroidia.o__Bacteroidales.f__Bacteroidaceae.g__Bacteroides.ASV_082	3.70189	WN
k__Bacteria.p__Bacteroidetes.c__Bacteroidia.o__Bacteroidales.f__Bacteroidaceae.g__Bacteroides.s__	2.96495	WN
k__Bacteria.p__Bacteroidetes.c__Bacteroidia.o__Bacteroidales.f__Bacteroidaceae.g__Bacteroides.s__.ASV_404	2.96495	WN
k__Bacteria.p__Bacteroidetes.c__Bacteroidia.o__Bacteroidales.f__Prevotellaceae	3.09761	WN
k__Bacteria.p__Bacteroidetes.c__Bacteroidia.o__Bacteroidales.f__Prevotellaceae.g__Prevotella	3.09761	WN
k__Bacteria.p__Bacteroidetes.c__Bacteroidia.o__Bacteroidales.f__Prevotellaceae.g__Prevotella.s__	3.09761	WN
k__Bacteria.p__Bacteroidetes.c__Bacteroidia.o__Bacteroidales.f__Prevotellaceae.g__Prevotella.s__.ASV_364	3.09761	WN
k__Bacteria.p__Bacteroidetes.c__Bacteroidia.o__Bacteroidales.f__Rikenellaceae	4.51725	WN
k__Bacteria.p__Bacteroidetes.c__Bacteroidia.o__Bacteroidales.f__Rikenellaceae.__	4.40124	WN
k__Bacteria.p__Bacteroidetes.c__Bacteroidia.o__Bacteroidales.f__Rikenellaceae.ASV_022	4.40872	WN
k__Bacteria.p__Bacteroidetes.c__Bacteroidia.o__Bacteroidales.f__Rikenellaceae.g__	3.88727	WN
k__Bacteria.p__Bacteroidetes.c__Bacteroidia.o__Bacteroidales.f__Rikenellaceae.g__.s__	3.75279	WN
k__Bacteria.p__Bacteroidetes.c__Bacteroidia.o__Bacteroidales.f__Rikenellaceae.g__.s__.ASV_037	3.01794	WN
k__Bacteria.p__Bacteroidetes.c__Bacteroidia.o__Bacteroidales.f__Rikenellaceae.g__.s__.ASV_067	3.62011	WN
k__Bacteria.p__Bacteroidetes.c__Bacteroidia.o__Bacteroidales.f__Rikenellaceae.g__.s__.ASV_274	2.65101	WN
k__Bacteria.p__Bacteroidetes.c__Bacteroidia.o__Bacteroidales.f__S24_7	5.06878	WN
k__Bacteria.p__Bacteroidetes.c__Bacteroidia.o__Bacteroidales.f__S24_7.g__	5.06878	WN
k__Bacteria.p__Bacteroidetes.c__Bacteroidia.o__Bacteroidales.f__S24_7.g__.s__	5.06878	WN
k__Bacteria.p__Bacteroidetes.c__Bacteroidia.o__Bacteroidales.f__S24_7.g__.s__.ASV_055	4.17839	WN
k__Bacteria.p__Bacteroidetes.c__Bacteroidia.o__Bacteroidales.f__S24_7.g__.s__.ASV_099	3.71089	WN
k__Bacteria.p__Bacteroidetes.c__Bacteroidia.o__Bacteroidales.f__S24_7.g__.s__.ASV_110	3.50994	WN
k__Bacteria.p__Bacteroidetes.c__Bacteroidia.o__Bacteroidales.f__S24_7.g__.s__.ASV_112	3.81071	WN
k__Bacteria.p__Bacteroidetes.c__Bacteroidia.o__Bacteroidales.f__S24_7.g__.s__.ASV_114	3.5881	WN
k__Bacteria.p__Bacteroidetes.c__Bacteroidia.o__Bacteroidales.f__S24_7.g__.s__.ASV_126	3.78798	WN
k__Bacteria.p__Bacteroidetes.c__Bacteroidia.o__Bacteroidales.f__S24_7.g__.s__.ASV_127	3.28907	WN
k__Bacteria.p__Bacteroidetes.c__Bacteroidia.o__Bacteroidales.f__S24_7.g__.s__.ASV_134	3.44183	WN
k__Bacteria.p__Bacteroidetes.c__Bacteroidia.o__Bacteroidales.f__S24_7.g__.s__.ASV_139	3.59154	WN
k__Bacteria.p__Bacteroidetes.c__Bacteroidia.o__Bacteroidales.f__S24_7.g__.s__.ASV_157	3.28024	WN
k__Bacteria.p__Bacteroidetes.c__Bacteroidia.o__Bacteroidales.f__S24_7.g__.s__.ASV_179	3.21958	WN
k__Bacteria.p__Bacteroidetes.c__Bacteroidia.o__Bacteroidales.f__S24_7.g__.s__.ASV_186	3.79257	WN
k__Bacteria.p__Bacteroidetes.c__Bacteroidia.o__Bacteroidales.f__S24_7.g__.s__.ASV_188	3.53581	WN
k__Bacteria.p__Bacteroidetes.c__Bacteroidia.o__Bacteroidales.f__S24_7.g__.s__.ASV_202	3.81342	WN
k__Bacteria.p__Bacteroidetes.c__Bacteroidia.o__Bacteroidales.f__S24_7.g__.s__.ASV_236	3.023	WN
k__Bacteria.p__Bacteroidetes.c__Bacteroidia.o__Bacteroidales.f__S24_7.g__.s__.ASV_237	3.32363	WN
k__Bacteria.p__Bacteroidetes.c__Bacteroidia.o__Bacteroidales.f__S24_7.g__.s__.ASV_247	3.79132	WN
k__Bacteria.p__Bacteroidetes.c__Bacteroidia.o__Bacteroidales.f__S24_7.g__.s__.ASV_260	3.51758	WN
k__Bacteria.p__Bacteroidetes.c__Bacteroidia.o__Bacteroidales.f__S24_7.g__.s__.ASV_294	3.33242	WN
k__Bacteria.p__Bacteroidetes.c__Bacteroidia.o__Bacteroidales.f__S24_7.g__.s__.ASV_302	3.68333	WN
k__Bacteria.p__Bacteroidetes.c__Bacteroidia.o__Bacteroidales.f__S24_7.g__.s__.ASV_319	3.37335	WN
k__Bacteria.p__Bacteroidetes.c__Bacteroidia.o__Bacteroidales.f__S24_7.g__.s__.ASV_322	3.10721	WN
k__Bacteria.p__Bacteroidetes.c__Bacteroidia.o__Bacteroidales.f__S24_7.g__.s__.ASV_329	3.28613	WN
k__Bacteria.p__Bacteroidetes.c__Bacteroidia.o__Bacteroidales.f__S24_7.g__.s__.ASV_339	3.11037	WN
k__Bacteria.p__Bacteroidetes.c__Bacteroidia.o__Bacteroidales.f__S24_7.g__.s__.ASV_369	3.0225	WN
k__Bacteria.p__Bacteroidetes.c__Bacteroidia.o__Bacteroidales.f__S24_7.g__.s__.ASV_378	3.04492	WN
k__Bacteria.p__Bacteroidetes.c__Bacteroidia.o__Bacteroidales.f__S24_7.g__.s__.ASV_409	3.17994	WN
k__Bacteria.p__Bacteroidetes.c__Bacteroidia.o__Bacteroidales.f__S24_7.g__.s__.ASV_416	3.21956	WN
k__Bacteria.p__Bacteroidetes.c__Bacteroidia.o__Bacteroidales.f__S24_7.g__.s__.ASV_422	2.89984	WN
k__Bacteria.p__Bacteroidetes.c__Bacteroidia.o__Bacteroidales.f__S24_7.g__.s__.ASV_428	2.99492	WN
k__Bacteria.p__Bacteroidetes.c__Bacteroidia.o__Bacteroidales.f__S24_7.g__.s__.ASV_431	3.13746	WN
k__Bacteria.p__Bacteroidetes.c__Bacteroidia.o__Bacteroidales.f__S24_7.g__.s__.ASV_437	3.14252	WN
k__Bacteria.p__Bacteroidetes.c__Bacteroidia.o__Bacteroidales.f__S24_7.g__.s__.ASV_446	3.19847	WN
k__Bacteria.p__Bacteroidetes.c__Bacteroidia.o__Bacteroidales.f__S24_7.g__.s__.ASV_578	3.01916	WN
k__Bacteria.p__Deferribacteres	4.13249	WN
k__Bacteria.p__Deferribacteres.c__Deferribacteres	4.13249	WN
k__Bacteria.p__Deferribacteres.c__Deferribacteres.o__Deferribacterales	4.13249	WN
k__Bacteria.p__Deferribacteres.c__Deferribacteres.o__Deferribacterales.f__Deferribacteraceae	4.13249	WN
k__Bacteria.p__Deferribacteres.c__Deferribacteres.o__Deferribacterales.f__Deferribacteraceae.g__Mucispirillum	4.13249	WN
k__Bacteria.p__Deferribacteres.c__Deferribacteres.o__Deferribacterales.f__Deferribacteraceae.g__Mucispirillum.ASV_060	4.2451	WN
k__Bacteria.p__Firmicutes.c__Bacilli.o__Lactobacillales.f__Lactobacillaceae	4.58098	WN
k__Bacteria.p__Firmicutes.c__Bacilli.o__Lactobacillales.f__Lactobacillaceae.g__Lactobacillus	4.58098	WN
k__Bacteria.p__Firmicutes.c__Bacilli.o__Lactobacillales.f__Lactobacillaceae.g__Lactobacillus.ASV_245	3.2897	WN
k__Bacteria.p__Firmicutes.c__Bacilli.o__Lactobacillales.f__Lactobacillaceae.g__Lactobacillus.ASV_253	3.3821	WN
k__Bacteria.p__Firmicutes.c__Bacilli.o__Lactobacillales.f__Lactobacillaceae.g__Lactobacillus.s__	4.34387	WN
k__Bacteria.p__Firmicutes.c__Bacilli.o__Lactobacillales.f__Lactobacillaceae.g__Lactobacillus.s__.ASV_043	4.27816	WN
k__Bacteria.p__Firmicutes.c__Bacilli.o__Lactobacillales.f__Lactobacillaceae.g__Lactobacillus.s__.ASV_234	3.49123	WN
k__Bacteria.p__Firmicutes.c__Clostridia.o__Clostridiales.ASV_480	3.38575	WN
k__Bacteria.p__Firmicutes.c__Clostridia.o__Clostridiales.f__	5.21191	WN
k__Bacteria.p__Firmicutes.c__Clostridia.o__Clostridiales.f__.g__	5.21191	WN
k__Bacteria.p__Firmicutes.c__Clostridia.o__Clostridiales.f__.g__.s__	5.21191	WN
k__Bacteria.p__Firmicutes.c__Clostridia.o__Clostridiales.f__.g__.s__.ASV_014	4.67368	WN
k__Bacteria.p__Firmicutes.c__Clostridia.o__Clostridiales.f__.g__.s__.ASV_104	4.02155	WN
k__Bacteria.p__Firmicutes.c__Clostridia.o__Clostridiales.f__.g__.s__.ASV_128	4.24751	WN
k__Bacteria.p__Firmicutes.c__Clostridia.o__Clostridiales.f__.g__.s__.ASV_193	4.05928	WN
k__Bacteria.p__Firmicutes.c__Clostridia.o__Clostridiales.f__.g__.s__.ASV_206	4.13459	WN
k__Bacteria.p__Firmicutes.c__Clostridia.o__Clostridiales.f__.g__.s__.ASV_217	3.21452	WN
k__Bacteria.p__Firmicutes.c__Clostridia.o__Clostridiales.f__.g__.s__.ASV_243	3.28636	WN
k__Bacteria.p__Firmicutes.c__Clostridia.o__Clostridiales.f__.g__.s__.ASV_263	4.09085	WN
k__Bacteria.p__Firmicutes.c__Clostridia.o__Clostridiales.f__.g__.s__.ASV_268	3.28774	WN
k__Bacteria.p__Firmicutes.c__Clostridia.o__Clostridiales.f__.g__.s__.ASV_270	3.34731	WN
k__Bacteria.p__Firmicutes.c__Clostridia.o__Clostridiales.f__.g__.s__.ASV_284	3.16329	WN
k__Bacteria.p__Firmicutes.c__Clostridia.o__Clostridiales.f__.g__.s__.ASV_300	3.48369	WN
k__Bacteria.p__Firmicutes.c__Clostridia.o__Clostridiales.f__.g__.s__.ASV_317	3.67489	WN
k__Bacteria.p__Firmicutes.c__Clostridia.o__Clostridiales.f__.g__.s__.ASV_321	3.61248	WN
k__Bacteria.p__Firmicutes.c__Clostridia.o__Clostridiales.f__.g__.s__.ASV_328	3.71511	WN
k__Bacteria.p__Firmicutes.c__Clostridia.o__Clostridiales.f__.g__.s__.ASV_336	3.89445	WN
k__Bacteria.p__Firmicutes.c__Clostridia.o__Clostridiales.f__.g__.s__.ASV_395	2.63651	WN
k__Bacteria.p__Firmicutes.c__Clostridia.o__Clostridiales.f__.g__.s__.ASV_443	3.21041	WN
k__Bacteria.p__Firmicutes.c__Clostridia.o__Clostridiales.f__.g__.s__.ASV_463	3.00357	WN
k__Bacteria.p__Firmicutes.c__Clostridia.o__Clostridiales.f__.g__.s__.ASV_471	2.89915	WN
k__Bacteria.p__Firmicutes.c__Clostridia.o__Clostridiales.f__Christensenellaceae	3.18517	WN
k__Bacteria.p__Firmicutes.c__Clostridia.o__Clostridiales.f__Christensenellaceae.g__	3.18517	WN
k__Bacteria.p__Firmicutes.c__Clostridia.o__Clostridiales.f__Christensenellaceae.g__.s__	3.18517	WN
k__Bacteria.p__Firmicutes.c__Clostridia.o__Clostridiales.f__Christensenellaceae.g__.s__.ASV_299	3.18517	WN
k__Bacteria.p__Firmicutes.c__Clostridia.o__Clostridiales.f__Clostridiaceae	3.12678	WN
k__Bacteria.p__Firmicutes.c__Clostridia.o__Clostridiales.f__Clostridiaceae.g__Clostridium	3.12678	WN
k__Bacteria.p__Firmicutes.c__Clostridia.o__Clostridiales.f__Clostridiaceae.g__Clostridium.s__	2.78911	WN
k__Bacteria.p__Firmicutes.c__Clostridia.o__Clostridiales.f__Clostridiaceae.g__Clostridium.s__.ASV_572	2.78911	WN
k__Bacteria.p__Firmicutes.c__Clostridia.o__Clostridiales.f__Eubacteriaceae	3.12545	WN
k__Bacteria.p__Firmicutes.c__Clostridia.o__Clostridiales.f__Eubacteriaceae.g__Anaerofustis	3.12545	WN
k__Bacteria.p__Firmicutes.c__Clostridia.o__Clostridiales.f__Eubacteriaceae.g__Anaerofustis.s__	3.10153	WN
k__Bacteria.p__Firmicutes.c__Clostridia.o__Clostridiales.f__Eubacteriaceae.g__Anaerofustis.s__.ASV_424	3.10153	WN
k__Bacteria.p__Firmicutes.c__Clostridia.o__Clostridiales.f__Lachnospiraceae.g__.s__.ASV_050	2.97253	WN
k__Bacteria.p__Firmicutes.c__Clostridia.o__Clostridiales.f__Lachnospiraceae.g__.s__.ASV_200	3.23254	WN
k__Bacteria.p__Firmicutes.c__Clostridia.o__Clostridiales.f__Lachnospiraceae.g__.s__.ASV_298	3.36599	WN
k__Bacteria.p__Firmicutes.c__Clostridia.o__Clostridiales.f__Lachnospiraceae.g__.s__.ASV_334	2.75296	WN
k__Bacteria.p__Firmicutes.c__Clostridia.o__Clostridiales.f__Lachnospiraceae.g__.s__.ASV_358	3.66459	WN
k__Bacteria.p__Firmicutes.c__Clostridia.o__Clostridiales.f__Lachnospiraceae.g__.s__.ASV_503	2.93767	WN
k__Bacteria.p__Firmicutes.c__Clostridia.o__Clostridiales.f__Lachnospiraceae.g__Dorea.s__.ASV_289	3.5576	WN
k__Bacteria.p__Firmicutes.c__Clostridia.o__Clostridiales.f__Ruminococcaceae.g__.s__.ASV_136	3.0184	WN
k__Bacteria.p__Firmicutes.c__Clostridia.o__Clostridiales.f__Ruminococcaceae.g__.s__.ASV_264	3.63064	WN
k__Bacteria.p__Firmicutes.c__Clostridia.o__Clostridiales.f__Ruminococcaceae.g__.s__.ASV_288	3.19057	WN
k__Bacteria.p__Firmicutes.c__Clostridia.o__Clostridiales.f__Ruminococcaceae.g__.s__.ASV_315	3.38814	WN
k__Bacteria.p__Firmicutes.c__Clostridia.o__Clostridiales.f__Ruminococcaceae.g__.s__.ASV_354	3.04044	WN
k__Bacteria.p__Firmicutes.c__Clostridia.o__Clostridiales.f__Ruminococcaceae.g__.s__.ASV_423	3.31628	WN
k__Bacteria.p__Firmicutes.c__Clostridia.o__Clostridiales.f__Ruminococcaceae.g__.s__.ASV_442	2.9046	WN
k__Bacteria.p__Firmicutes.c__Clostridia.o__Clostridiales.f__Ruminococcaceae.g__.s__.ASV_515	2.82302	WN
k__Bacteria.p__Firmicutes.c__Clostridia.o__Clostridiales.f__Ruminococcaceae.g__.s__.ASV_570	2.84775	WN
k__Bacteria.p__Firmicutes.c__Clostridia.o__Clostridiales.f__Ruminococcaceae.g__.s__.ASV_574	2.8695	WN
k__Bacteria.p__Firmicutes.c__Clostridia.o__Clostridiales.f__Ruminococcaceae.g__.s__.ASV_608	2.77375	WN
k__Bacteria.p__Firmicutes.c__Clostridia.o__Clostridiales.f__Ruminococcaceae.g__Oscillospira	3.9658	WN
k__Bacteria.p__Firmicutes.c__Clostridia.o__Clostridiales.f__Ruminococcaceae.g__Oscillospira.s__	3.9658	WN
k__Bacteria.p__Firmicutes.c__Clostridia.o__Clostridiales.f__Ruminococcaceae.g__Oscillospira.s__.ASV_220	3.39128	WN
k__Bacteria.p__Firmicutes.c__Clostridia.o__Clostridiales.f__Ruminococcaceae.g__Oscillospira.s__.ASV_257	3.23728	WN
k__Bacteria.p__Firmicutes.c__Clostridia.o__Clostridiales.f__Ruminococcaceae.g__Oscillospira.s__.ASV_259	3.49522	WN
k__Bacteria.p__Firmicutes.c__Clostridia.o__Clostridiales.f__Ruminococcaceae.g__Oscillospira.s__.ASV_445	2.81236	WN
k__Bacteria.p__Firmicutes.c__Clostridia.o__Clostridiales.f__Ruminococcaceae.g__Ruminococcus	4.48003	WN
k__Bacteria.p__Firmicutes.c__Clostridia.o__Clostridiales.f__Ruminococcaceae.g__Ruminococcus.s__	4.39269	WN
k__Bacteria.p__Firmicutes.c__Clostridia.o__Clostridiales.f__Ruminococcaceae.g__Ruminococcus.s__.ASV_145	3.78209	WN
k__Bacteria.p__Firmicutes.c__Clostridia.o__Clostridiales.f__Ruminococcaceae.g__Ruminococcus.s__.ASV_203	3.99928	WN
k__Bacteria.p__Firmicutes.c__Clostridia.o__Clostridiales.f__Ruminococcaceae.g__Ruminococcus.s__.ASV_214	3.17984	WN
k__Bacteria.p__Firmicutes.c__Clostridia.o__Clostridiales.f__Ruminococcaceae.g__Ruminococcus.s__.ASV_327	3.33064	WN
k__Bacteria.p__Firmicutes.c__Clostridia.o__Clostridiales.f__Ruminococcaceae.g__Ruminococcus.s__.ASV_453	3.45384	WN
k__Bacteria.p__Proteobacteria.c__Deltaproteobacteria	4.29463	WN
k__Bacteria.p__Proteobacteria.c__Deltaproteobacteria.o__Desulfovibrionales	4.29463	WN
k__Bacteria.p__Proteobacteria.c__Deltaproteobacteria.o__Desulfovibrionales.f__Desulfovibrionaceae	4.29463	WN
k__Bacteria.p__Proteobacteria.c__Deltaproteobacteria.o__Desulfovibrionales.f__Desulfovibrionaceae.g__Desulfovibrio	4.15207	WN
k__Bacteria.p__Proteobacteria.c__Deltaproteobacteria.o__Desulfovibrionales.f__Desulfovibrionaceae.g__Desulfovibrio.s__	4.15207	WN
k__Bacteria.p__Proteobacteria.c__Deltaproteobacteria.o__Desulfovibrionales.f__Desulfovibrionaceae.g__Desulfovibrio.s__.ASV_005	4.15207	WN
k__Bacteria.p__Proteobacteria.c__Deltaproteobacteria.o__Desulfovibrionales.f__Desulfovibrionaceae.g__Lawsonia	3.40165	WN
k__Bacteria.p__Proteobacteria.c__Deltaproteobacteria.o__Desulfovibrionales.f__Desulfovibrionaceae.g__Lawsonia.s__	3.47611	WN
k__Bacteria.p__Proteobacteria.c__Deltaproteobacteria.o__Desulfovibrionales.f__Desulfovibrionaceae.g__Lawsonia.s__.ASV_204	3.47611	WN
k__Bacteria.p__Proteobacteria.c__Epsilonproteobacteria	3.89477	WN
k__Bacteria.p__Proteobacteria.c__Epsilonproteobacteria.o__Campylobacterales	3.89477	WN
k__Bacteria.p__Proteobacteria.c__Epsilonproteobacteria.o__Campylobacterales.f__Helicobacteraceae	3.89477	WN
k__Bacteria.p__Proteobacteria.c__Epsilonproteobacteria.o__Campylobacterales.f__Helicobacteraceae.ASV_075	3.89477	WN
k__Bacteria.p__Tenericutes	3.50526	WN
k__Bacteria.p__Tenericutes.c__Mollicutes	3.50526	WN
k__Bacteria.p__Tenericutes.c__Mollicutes.o__Anaeroplasmatales	3.50293	WN
k__Bacteria.p__Tenericutes.c__Mollicutes.o__Anaeroplasmatales.f__Anaeroplasmataceae	3.50293	WN
k__Bacteria.p__Tenericutes.c__Mollicutes.o__Anaeroplasmatales.f__Anaeroplasmataceae.g__Anaeroplasma	3.50293	WN
k__Bacteria.p__Tenericutes.c__Mollicutes.o__Anaeroplasmatales.f__Anaeroplasmataceae.g__Anaeroplasma.s__	3.61722	WN
k__Bacteria.p__Tenericutes.c__Mollicutes.o__Anaeroplasmatales.f__Anaeroplasmataceae.g__Anaeroplasma.s__.ASV_251	3.61722	WN
k__Bacteria.p__TM7	4.24193	WN
k__Bacteria.p__TM7.c__TM7_3	4.24193	WN
k__Bacteria.p__TM7.c__TM7_3.o__CW040	4.24193	WN
k__Bacteria.p__TM7.c__TM7_3.o__CW040.f__F16	4.24193	WN
k__Bacteria.p__TM7.c__TM7_3.o__CW040.f__F16.g__	4.24193	WN
k__Bacteria.p__TM7.c__TM7_3.o__CW040.f__F16.g__.s__	4.05362	WN
k__Bacteria.p__TM7.c__TM7_3.o__CW040.f__F16.g__.s__.ASV_029	3.69157	WN
k__Bacteria.p__TM7.c__TM7_3.o__CW040.f__F16.g__.s__.ASV_084	3.80608	WN
LDA, linear discriminant analysis. WN, well-nourished. MN, malnourished. k, kingdom. p, phylum. c, class. o, order. f, family. g, genus. s, species. ASV, amplicon sequence variant.
