# Supplementary material for: Postnatal supplementation with alarmins S100a8/a9 ameliorates malnutrition-induced neonate enteropathy in mice
Source: Nat Commun. 2024 Oct 4;15:8623. doi: 10.1038/s41467-024-52829-x (PMC11452687; doi:10.1038/s41467-024-52829-x)
Supplement: Supplementary file 6 — Source Data [file 41467_2024_52829_MOESM6_ESM.xlsx]

## Sheet: Figure 1
Source Data Figure 1
b, Fecal LCN2 (ng/g)					c, Serum LCN2 (ng/ml)			d, Nubers of LPMCs									e, PMN (%)									g, LPMP (%)									h, Cx3Cr1 low LPMP (%)									i, Cx3cr1 (MFI)
WN d7	MN d7	WN d23	MN d23		WN d23	MN d23		WN d7 SI	MN d7 SI	WN d23 SI	MN d23 SI	WN d7 LI	MN d7 LI	WN d23 LI	MN d23 LI		WN d7 SI	MN d7 SI	WN d23 SI	MN d23 SI	WN d7 LI	MN d7 LI	WN d23 LI	MN d23 LI		WN d7 SI	MN d7 SI	WN d23 SI	MN d23 SI	WN d7 LI	MN d7 LI	WN d23 LI	MN d23 LI		WN d7 SI	MN d7 SI	WN d23 SI	MN d23 SI	WN d7 LI	MN d7 LI	WN d23 LI	MN d23 LI		WN d7 SI	MN d7 SI	WN d23 SI	MN d23 SI	WN d7 LI	MN d7 LI
4.2	4.3	11	29.75		66	48		4900000	2850000	7850000	24200000	525000	505000	4350000	2650000		1	2.9	0.4	0.1	0.5	5.1	0.3	0.5		47.5	30.5	41.1	38.2	12.7	16.4	25.3	8.6		60.2	50	73.1	86	30.6	14.7	68.3	76.6		110	150	150	131	151	175
3.5	2.7	12	54.5		87	72		5100000	4130000	31800000	9550000	660000	325000	3525000	2800000		0.9	2.5	0.4	0.4	0.7	2.3	1.1	0.4		33.8	28.3	34.5	45.6	12	19.1	32.5	18.8		91.3	59.7	81.8	87.4	51.5	11.5	69.7	74.6		13	154	145	129	178	166
3.3	27.7	5.5	30		78	63		3775000	2150000	67800000	20000000	500000	550000	7475000	3850000		0.7	4.7	0.4	0.4	0.8	2.6	1.1	0.5		41.8	43	34.3	45.2	12.3	21	23.9	9.4		82.6	41.3	81.2	77.1	49.4	14.7	69.8	78.6		42	172	143	131	150	170
5	1.5	8	12.75		57	48		5200000	3350000	34700000	20100000	570000	500000	4775000	1925000		1.2	3	0.2	0.5	1.1	2.3	0.1	0.3		50.2	29.1	51.2	50.5	11.9	13.3	27.2	7		84.9	60.3	79	84.5	29.9	18.3	63.4	76.7		77	150	144	129	49	164
3.2	5.8	2.5	16		66	75		2825000	16650000	35900000	20000000	725000	1100000	4475000	6300000		0.7	0.9	0.2	2	1.7	4	0.4	0.5		25.7	19	45.7	38.9	14.1	6.9	19.2	20.1		65.4	68.2	76.8	81.6	41.5	7.9	68.4	72		134	157	146	131	178	152
7.8	6.4							3175000	14400000	34200000	25100000	640000	1050000	4925000	6325000		1.5	1	0.3	0.8	0.7	4.5	0.3	0.3		37.9	43.7	44.5	39.4	11.6	13.1	28.6	14.4		79.9	74.9	81.4	85.9	34.6	21.2	65.9	79.1		115	160	146	117	100	174
4.3	26.9							5950000	15350000	27700000	12350000	870000	1030000	4550000	5050000		0.8	3.6	0.9	0.4	1	2.5	1.5	2.7		44.8	37	43.8	58.6	18.5	5.1	26.4	21.5		57.8	61.1	83.4	78.6	23.6	16.7	63.9	69		163	158	227	157	61	160
4.4								8300000		36200000	12800000	1035000		7650000	4750000		0.6		0.6	1.3	1		0.5	0.6		25.4		53.3	40.2	15.2		19.5	19.1		67.1		77	78.7	24.7		78.4	74.5		165		141	144	65
								4550000		23800000	9600000	735000		6600000	3200000		0.2		0.3	0.3	1.1		0.9	2.5		27.6		51.8	47.8	16.8		30.6	20.4		55.5		76.7	79.3	13.6		70.9	70.7		159		150	155	53
								4000000		16100000	27000000	750000		9150000	8550000		0.6		0.4	0.5	1.3		1.9	0.4		39.2		28.9	73.2	17.5		28.7	32.3		60.1		71.8	84.8	16.1		72.3	66		163		146	135	161
								8150000		18600000	12300000	765000		10050000	6950000		0.8		1.6	0.5	0.7		0.1	0.7		59.6		61.8	53.7	15.4		20.2	33.4		53.5		79.8	79	15.6		65.7	73.4		170		209	137	166
										16900000	28650000			5550000	8500000				0.7	0.8			0.3	0.7				52.6	63.3			29.2	25.5				70.9	85.7			73.9	82.4				150	132
										27700000				8350000					0.1				0.3					50.3				33.6					78.5				64.8					141
										23700000				9700000					0.2				0.8					25.6				27.7					78.3				59.2					147
										27700000				9800000					0.4				0.9					29.4				26.6					77.1				63.8					150
										27600000				5400000					0.4				0.6					27.7				35.2					79.2				68.1					144
[truncated: 34 more columns]

## Sheet: Figure 2
Source Data Figure 2
b, Fecal LCN2 (ng/g)				b, Serum LCN2 (ng/g)					c, LI lenght (cm)					d, PMN (%)					e, Spleen CFU/g		e, Liver CFU/g			f, Fecal IgA (µg/g)				f, Serum IgA (µg/g)					h, Fecal LCN2 (ng/g)				h, Serum LCN2 (ng/g)					i, LI lenght (cm)					j, PMN (%)
WN Ctrl	WN CR	MN Ctrl	MN CR	WN Ctrl	WN CR	MN Ctrl	MN CR		WN Ctrl	WN CR	MN Ctrl	MN CR		WN Ctrl	WN CR	MN Ctrl	MN CR		WN CR	MN CR	WN CR	MN CR		WN Ctrl	WN CR	MN Ctrl	MN CR	WN Ctrl	WN CR	MN Ctrl	MN CR		WN Ctrl	WN ST	MN Ctrl	MN ST	WN Ctrl	WN ST	MN Ctrl	MN ST		WN Ctrl	WN ST	MN Ctrl	MN ST		WN Ctrl	WN ST	MN Ctrl
11	56.5	29.75	747	66	354	48	555		7.7	5.4	5	4		2.26	16.9	7.15	23.6		320.513	181452	793.651	72784.8		9.0621	11.0287	7.806	1.06445	1.67745	58.46	2.00062	32.3101		11	14.25	66	555	38	169.5	34.25	520.5		5.2	4.5	3.8	4.5		1.58	14.2	2.39
9	39.5	54.5	231	87	333	72	2188.75		8.5	5	5	4.5		2.02	16.3	3.34	33.1		6304.35	215116	2631.58	135922		17.1792	3.27184	0.57	6.1752	3.12105	47.097	1.59764	15.1761		9	9.5	60	699	54	152.5	59.75	425.5		5.2	4.9	4.8	4.2		1.76	14.9	2.52
1	97.2039	30	709.5	78	207	63	3212.5		7.5	5.8	4.5	4.2		2.83	15.8	3.49	32		4356.06	15500	18333.3	11467.9		19.134	3.09991	0.2258	0.74956	3.4848	39.0118	1.19677	18.7079		1	29.75	15	864	81	121	74.5	747		5.3	4.5	4.3	4.2		2.46	13.9	2.07
6.5	201	12.75	837	57	375	48	1445		7	5	4.5	4.2		2.81	20.4	4.24	23.6		2808.99	980000	3431.37	39726		10.5696	15.1178	0.3606	4.59546	4.209	12.1256	1.38858	11.2533		6.5	12.75	96	1497	72	279	40	431		5.8	4.8	4.6	4.1		1.74	8.23	2.68
6.5	74.513	16	477	66	234	75	1191.25		7.4	4.8	5.5	3.8		2.71	16.4	3.64	33.1		6521.74	836066	8628.32	22058.8		20.223	7.4684	10.8099	1.27847	4.0914	20.5525	4.67121			6.5	16	15		85.5	172.25	66	509		4.9	4.9	4.8			2.49	16.3
																								7.3197	10.8278	2.88	3.13626	3.447	9.58565	1.28202								170.5
																								9.9216		1.2861		4.3422	12.8867	1.17045
																								19.107		0.2103		3.91449	12.3713	0.655938
																								4.8747		0.9675		1.09656	16.6483	0.995085
																								5.6982		3.8055		3.08957		0.585387
																												3.67197
																												2.55376
																												3.9705
																												1.47631
																												2.24799
[truncated: 13 more columns]

## Sheet: Figure 3
Source Data Figure 3
a, Aerobes (CFU/g)				a, Anaerobes (CFU/g)				a, Enterobacteriaceae (CFU/g)					c, Enterobacteriaceae (Relative abundance)		c, Clostridiaceae (Relative abundance)			d, Breast milk, S100a8/a9 (ng/ml)		d, Feces, S100a8/a9 (ng/ml)
WN d7	MN d7	WN d23	MN d23	WN d7	MN d7	WN d23	MN d23	WN d7	MN d7	WN d23	MN d23		WN d23	MN d23	WN d23	MN d23		WN	MN	WN d1	MN d1	WN d7	MN d7	WN d23	MN d23
41200000	405000000	1460000000	9340000	130000000	183000000	1460000000	1680000000	1	2630000	637000000	466000		0	0	0.045208	0		51	1631	1200	950	3350	1350	200	1
70200000	5220000	1980000000	22100000	173000000	41200000	1980000000	2930000000	1	882000	1190000000	1640000		0	0.312919	0.172662	0		104	5019	10700	2700	8950	325	150	1
140000000	6740000	2310000000	290000000	592000000	38000000	4970000000	320000000	1	870000	837000000	6200000		0	2.27071	0.077256	0		53	21	500	3450	200	650	100	1
75500000	307000000	337000000	5920000	152000000	204000000	524000000	58000000	1	444000	158000000	33200		0	4.5153	0.208442	0		35	5	1800	12350	1050	225	100	1
176000000	748000000	148000000	113000000	376000000	841000000	1260000000	401000000	2	349000000	110000000	17500000		0.020244	0.20638	0.256428	0		57	2122	1225	6350	150	1350	800	1
8890000	3500000000	21800000	156000000	122000000	2950000000	30700000	615000000	3	1190000000	3440000	168000000		0	0.047533	0	0		152	54	750	35283	1850	600	1200	200
220000000	238000000	98300000	592000000	327000000	343000000	316000000	628000000	1	981000000	444000	90000000		0.015024	0	0.63101	0.036907		105	89	800	2650	450	750	450	1
		1280000000	78400000			1270000000	81700000			773000000	32000000		0	1.3739	0	0		1946	392	33617	8000	200	10	950	1
		248000000	680000000			237000000	952000000			59500000	774000000		0	4.14815	0	0		457	770	2375	31500	200	1	600	1
		76500000	224000000			160000000	404000000			17500000	19200000		0	0.127765	0.088183	0		54	102	4725	13975	1250	450	500	1
		372000000	1510000			829000000	512000000			75000000	36900000		0	3.96815	0	0		66	39	4050	8025	1050	1	700	1
		525000000	227000000			639000000	3030000000			59000000	77000000							49	37	35450		100	1	850	1
		439000000	230000000			1230000000	327000000			200000000	576000000							165	26	4500		150	1	900
		595000000	575000000			982000000	586000000			340000000	487000000							147	32	3650		200	350	450
		889000000	414000000			1880000000	51700000			710000000	200000000							154	101	5200		250		1
																		104	40	5800		550		1
																		2995	28	1700		1025		150
																		110	49	15250		200		100
																		2380	15	20450		1425		150
																		158	159	7100		650		100
																		63	386	11600		200		100
																		372	77	44950		850
																		1544	233	15950		250
																		3024	182	34450		250
																		7810	19	9700		1325
																		2363	103	5475		550
																		32000	105			850
																		315	165			5775
																		53	3093			250
																		24947	33			1150
																		500	133			700
																		4365	42			850
																		9800	5			1050
																		123	141			500
																		102	2337			450
																		2016	62			250
																		94				3175
																		45	128			6000
																		8057	364			550
																		12030	81			200
																		155	1731			250
																		2772	8647			200
																		1064	91			650
																		327	6
																		160	41
																		117	43
																		110	209
																		1585	38
																		41094	1178
																		107	419
																		14333
																		776
																		8273
																		1348
																		30
																		290
																		54
																		767
																		28850

## Sheet: Figure 4
Source Data Figure 4
b, Fecal LCN-2 (ng/g)			c, PMN (%)					d, Cx3cr1low LPMP (%)					e, Cx3cr1hi LPMP (%)					f, MHCII (MFI)					g, Treg (%)					h, Aerobes (CFU/g)				h, Anaerobes (CFU/g)				h, Enterobacteriaceae (CFU/g)					j, Enterobacteriaceae (Relative abundance)		j, Clostridiaceae (Relative abundance)
MN	MN+S100a8		MN SI	MN+S100a8 SI	MN LI	MN+S100a8 LI		MN SI	MN+S100a8 SI	MN LI	MN+S100a8 LI		MN SI	MN+S100a8 SI	MN LI	MN+S100a8 LI		MN SI	MN+S100a8 SI	MN LI	MN+S100a8 LI		MN SI	MN+S100a8 SI	MN LI	MN+S100a8 LI		MN d7	MN+S100a8 d7	MN d23	MN+S100a8 d23	MN d7	MN+S100a8 d7	MN d23	MN+S100a8 d23	MN d7	MN+S100a8 d7	MN d23	MN+S100a8 d23		MN d23	MN+S100a8 d23	MN d23	MN+S100a8 d23
1.5	3		2.9	2.5	5.1	2.9		86	61.7	76.6	48.2		14	38.3	23.2	51.8		389	265	1330	3048		9.89	10.6	17.9	29.7		405000000	68300000	9340000	51900000	183000000	2210000000	1680000000	287000000	2630000	1	466000	20600000		0	0.052822	0	0
3.5	6.5		2.5	1.5	2.3	1.8		87.4	60.7	74.6	40.1		12.6	38.3	25.4	59.7		428	650	985	2405		11.3	10.9	11.1	23.6		5220000	29100000	22100000	14400000000	41200000	158000000	2930000000	23000000000	882000	1	1640000	6140000000		0.312919	0.068884	0	0
14.25	2.5		4.7	3.2	2.6	2.8		77.1	60.2	78.6	66		22.9	39.8	21.4	34		328	484	652	2393		7.83	9.37	18.3	27.8		6740000	19700000	290000000	736000000	38000000	379000000	320000000	975000000	870000	1	6200000	655000000		2.27071	0	0	0
57.5	3		3	2	2.3	2.3		84.5	61.3	76.7	45		15.5	38.7	23.3	55		331	347	766	3966		11.4	9.86	16.7	26.3		307000000	26900000	5920000	1260000000	204000000	500000	58000000	1350000000	444000	1	33200	10900000		4.5153	0.133219	0	0
9.5	8		0.9	1.5	4	2.4		81.6	67.2	72	47.1		18.4	32.8	28	52.9		2223	432	1441	3129		10.9	16	9.02	12.7		748000000	31200000	113000000	359000000	841000000	38300000	401000000	3380000000	349000000	1	17500000	31500000		0.20638	0	0	0
29.75	8		1	1.3	4.5	1.2		85.9	66.7	79.1	55.9		14.1	33.3	20.9	44.1		567	1139	1907	2265		9.93	15.2	18.7	34.1		3500000000	157000	156000000	881000000	2950000000	68600	615000000	12700000000	1190000000	1	168000000	328000000		0.047533	0	0	0
54.5			3.6	1.3	2.5	1.4		78.6	71	69	51.8		21.4	29	31	48.2		320	276	327	1335		7.31	15.8	11.6	34.9		238000000	35600000	592000000	204000000	343000000	66900000	628000000	263000000	981000000	1	90000000	257000000		0	0	0.036907	0
30				1		1.9		78.7	83.9	74.5	69		21.1	15.9	25.5	30.9		153	807	317	4360		7.77	8.12	16.3	17.7				78400000	1250000000			81700000	510000000			32000000	417000000		1.3739	0	0	0
12.75				1		1.6		79.3	77.4	70.7	58.1		20.7	22.4	29.3	82		191	1445	118	6002		10.1	9.96	15.9	24.6				680000000	56500000			952000000	98900000			774000000	25600000		4.14815	0	0	0
16				1.2		0.9		84.8	76.3	66	63.1		14.7	23.5	33	36.9		400	625	1378	5536		5.38	13.3	16.3	14.9				224000000				404000000				19200000			0.127765	0	0	0
								79	75.7	73.4	52.1		20.5	24.3	25.6	47.8		1927	1214	1465	5513		8.94	10.4		23.5				1510000				512000000				36900000			3.96815	0	0	0
								75.7		82.4			15.7		16.9			1236		1113						37.1				227000000				3030000000				77000000
																														230000000				327000000				576000000
																														575000000				586000000				487000000
																														414000000				51700000				200000000

## Sheet: Figure 5
Source Data Figure 5
b, Fecal LCN2 (ng/g)		b, Serum LCN2 (ng/g)			c, LI lenght (cm)			d, PMN (%)			e, Spleen CFU/g		e, Liver CFU/g			g, Fecal LCN2 (ng/g)		g, Serum LCN2 (ng/g)			h, LI lenght (cm)			i, PMN (%)			j, Spleen CFU/g		j, Liver CFU/g
MN CR	MN+S100a8 CR	MN CR	MN+S100a8 CR		MN CR	MN+S100a8 CR		MN CR	MN+S100a8 CR		MN CR	MN+S100a8 CR	MN CR	MN+S100a8 CR		MN ST	MN+S100a8 ST	MN ST	MN+S100a8 ST		MN ST	MN+S100a8 ST		MN ST	MN+S100a8 ST		MN ST	MN+S100a8 ST	MN ST	MN+S100a8 ST
120.5	552	555	174		4	4.1		28.3	26		181452	54597.7	72784.8	56666.7		555	72	8370	3060		4.4	4.2		24	6.79		311111	134211	19500	6300
325.5	38	390	126		3.8	4.5		23.6	12.4		215116	65217.4	135922	16111.1		699	24	6300	6240		3.8	4.5		9.34	10.1		447368	128571	51000	6150
747	78	261	273		4	4.8		33.1	28.2		15500	84058	11467.9	5630.31		864	66	9460	1480		4.3	4		15.6	10.9		1.08621e+06	41666.7	75000	4650
231	203	210	210		4.2	4.5		32	15.9		980000	15306.1	39726	6250		1497	51	7670	1980		4.3	4.8		9.4	7.72		307692	78571.4	63000	3300
3150	101.5	2188.75	261		4.2	4.4		30.4	22.3		836066	15306.1	22058.8	15625		258	6	3090	5400		4.2	4.5		14.5	6.93		166667	57142.9	21450	14400
709.5	159	3212.5	120		3.8	4.4		33.7	17.8		1.20192e+06	22058.8	52884.6	4950.5		1437	18	3480	1480		4.5	4.7		15.9	4.9		176471	139474	30000	600
837		1445			4.4	5		31.1			166667		315476	12500		130.8	15	3440	3030		4.2	4.8		26	5.41		243243	123387	232759	13650
477		1191.25				4.8								3157.89			85.05	3430	4280		4.2	4.5		24.7	7.44		220000	161111	136364	9450
																	262.5	10500	6450		4.1	4.8			16.3		156977	145454		57831.3
																						4.3			5.38					55384.6
																						4.8								56962

## Sheet: Figure 6
Source Data Figure 6
b, Body weight vaiations (g)																															c, Body weight variations after 84d (g)							d, Body weight 84d (g)							e, Fecal Lcn-2 (ng/g)			e, Serum Lcn-2 (ng/ml)
Time (weeks)	WN #1	WN #2	WN #3	WN #4	WN #5	WN #6	WN #7	WN #8	WN #9	WN #10	WN #11	WN #12	WN #13	WN #14	WN #15	WN #16	WN #17	WN #18	WN #19	WN #20	WN #21	WN #22	WN #23	WN #24	WN #25	WN #26	WN #27	WN #28	WN #29		WN male	EX-MN male	EX-MN+S100a8 male	WN female	EX-MN female	EX-MN+S100a8 female		WN male	EX-MN male	EX-MN+S100a8 male	WN female	EX-MN female	EX-MN+S100a8 female		WN	EX-MN	EX-MN+S100a8	WN	EX-MN
4	0	0	0	0	0	0	0	0	0	0	0	0	0	0	0	0	0	0	0	0	0	0	0	0	0	0	0	0	0		12	10.7	14.4	7.2	7.8	9.5		29	27.2	27.5	23.2	19	21.2		2.2	3.8	2.65714	81.6	324
8	12.4	12.4	12.3	11	13.2	6.3	6.4	6.6	6.5	5.6	7	7.7	6.2	7.1	5.3	9.2	9.8	10.3	8.4	9.2	4.1	4.1	5.2	6.4	4.4	5	5.5	5.8	5.9		13.3	17.5	17.1	6.2	9.7	7.4		29.4	25.5	24.9	21.5	19.2	19.6		1.6	4	3	97.6	377.6
12	17.4	17	17.7	15.1	18	8.8	9	8.7	9.2	8.4	9.5	11	9.5	11.8	7.7	12	13.3	13.1	10.9	11.1	7.2	6.2	8.1	10.1	8.4	9.2	10.3	9.1	8.5		13.1	17.3	17.3	8.1	9.3	11.3		29.5	28.3	27.2	23.8	18.3	19.2		2.1	3.5	2.08929	120.8	340.8
Time (weeks)	EX-MN #1	EX-MN #2	EX-MN #3	EX-MN #4	EX-MN #5	EX-MN #6	EX-MN #7	EX-MN #8	EX-MN #9	EX-MN #10	EX-MN #11																				10.9	15.1	17.6	10.1	9.8			27.6	26.4	27.9	25.1	20.7			1.2	4.3	3	140	341.6
4	0	0	0	0	0	0	0	0	0	0	0																				11.1	14.4		8.4	11.3			26.7	27.8		21.7	22			2	3.07453		157.6	210.4
8	12.8	11.9	9.3	6.8	6.9	6.9	5.7	4.8	7.8	7.6	7.4																				17.4	16.6		9.2	10.6			29.4	27.5		24.1	21.6
12	17.5	17.3	15.1	9.8	11.3	10.6	9.2	7.8	9.7	9.3	10.7																				17	17.5		10.3	9.2			31.5	22.7		24.1	20.1
Time (weeks)	EX-MN+S100a8 #1	EX-MN+S100a8 #2	EX-MN+S100a8 #3	EX-MN+S100a8 #4	EX-MN+S100a8 #5	EX-MN+S100a8 #6	EX-MN+S100a8 #7																								17.7	14.3		9.1	9.9			30.8	23.1		22.7	17.9
4	0	0	0	0	0	0	0																								15.1	14.7		8.5	11.5			29.4	24.6		21.4	21.2
8	7	5.7	8.7	10.7	12	12.8	12.8																								18	15.9		8.8	11.6			31.4	23.1		20.8	17.9
12	9.5	7.4	11.3	14.4	17.1	17.3	17.6																								14.4	15.1		9				27.9	23.9		22.7	21.5
																															12	15.7		8.7				25.3	22.5		20.9
																															11.3	13.7		9.2				24.4	21		22.3
																															14.6	12.6		8.4				26.5			20.9
																															16			9.5				29.4			22.8
																															14.8			11				29.1			23.3
																															15.8			9.5				27.7			22.1
																															14.6			11.8				27.3			24.7
																															14.2			7.7				27.6			20.5
																															16.2			7.4				26.9			20.1
																																		9.3							21.7
																																		8.8							21.3
																																		8.8							21.1
																																		9.5							21.8
[truncated: 14 more columns]

## Sheet: Supplementary Figure 1
Source Data Supplementary Figure 1
a, Body weight (g)					b, Chow consumption (g/d)			c, Energy uptake (kcal/d)			d, Energy uptake protein (kcal/d)			e, Energy uptake fat (kcal/d)			f, Energy uptake CH (kcal/d)
Female WN Pre	Female MN Pre	Female WN Post	Female MN Post		WN	MN		WN	MN		WN	MN		WN	MN		WN	MN
20.7	27	27.9	28		5.2	5.7		17.3	19.6		4.66536	1.37535		2.3974	1.17887		10.2317	17.0937
25	24	28.6	26		5.3	6.5		17.6	22.1		4.75485	1.54912		2.44339	1.32781		10.4279	19.2533
25.8	22	26.6	24		5.1	7.1		17.2	24.2		4.63125	1.69475		2.54084	1.45264		10.1569	21.0634
26.9	25	28.1	24		5.5	5.2		18.3	17.7		4.94449	1.24032		2.77765	1.06313		10.8438	15.4154
27.8	24	26.3	26		6	6		20	20.4		5.40532	1.42842		2.52181	1.22436		11.8545	17.7532
20.7	21	27.8	25		5.4	6.3		18.2	21.7		4.90745	1.5178		2.16324	1.30097		10.7626	18.864
22	21	30	25		4.7	8.1		15.6	27.8		6.14349	1.94269		3.15697	1.66516		9.23231	24.1448
22.2	25	30	24		4.8	6.1		22.8	20.8		4.34182	1.45585		2.23115	1.24787		13.4734	18.0942
21.2	28	29	26		5.1	6.3		16.1	21.6		4.55005	1.51467		2.33815	1.29828		9.52212	18.8251
22.5	25	26	25		4.6	5.5		16.9	18.7		4.18113	1.30553		2.14857	1.11902		9.16971	16.2258
22	22	27	24		5.7	6.9		15.5	23.6		5.16949	1.65275		2.65646	1.41664		11.3373	20.5413
24.5	22	27	22		5.7	6.1		19.2	20.9		5.11067	1.46513		2.62624	1.25582		11.2083	18.2094
19.2	21	32	24		4.4	6		18.9	20.6		3.92131	1.44478		2.01506	1.23838		8.5999	17.9565
22.6	21	25	29		4	7.3		14.5	25.1		3.64558	1.75624		1.87337	1.50535		7.9952	21.8275
24	30	25	30		5.5	5.8		13.5	19.9		4.96333	1.39274		2.55053	1.19378		10.8852	17.3098
24.8	30	25	29		4.9	6.9		18.4	23.5		4.37736	1.64331		2.24941	1.40855		9.60007	20.424
21.2	28	24	25		4.8	6.6		16	22.4		4.31057	1.56957		2.21509	1.34534		9.4536	19.5075
21.4	21	27	25		4.6	7.8		24.5	26.6		4.13459	1.86102		2.12466	1.59516		9.06764	23.1298
22.1	21	19	28		5.2	8.4		17.3	28.7		6.61998	2.00718		3.40183	1.72044		14.5184	24.9464
22	22	20	23		5.2			17.3			4.67097			2.40029			10.244
					5.8			19.3			4.67569			2.40271			10.2543
					5.2			17.3			5.20778			2.67614			11.4213
					4.9			16.2			4.67233			2.40099			10.247
					5.3			17.7			4.37147			2.24638			9.58716
					5.1			16.9			4.78495			2.45886			10.494
					5.5			18.5			4.55645			2.34144			9.99283
					4.8			16			4.99304			2.56579			10.9503
					4.6			15.4			4.30842			2.1288			9.08533
					5.2			17.2			4.64071			2.38474			10.1776
					5.2			17.5			4.72524			2.42818			10.363

## Sheet: Supplementary Figure 2
Source Data Supplementary Figure 2
a, Body weight (g)			b, Tail lenght (cm)			c, SI lenght (cm)		c, LI lenght (cm)			d, FITC in serum (µg/ml)			e, Aerobes (CFU/ml)		e, Anaerobes (CFU/ml)
WN	MN		WN	MN		WN	MN	WN	MN		WN	MN		WN	MN	WN	MN
9.25	5.7		6	4.6		23	21	7	4.3		0.625506	1.0758		99	41000	100	68000
9.33	6.29		5.6	4.8		22.5	20	6.5	3.6		0.108938	1.10639		100	2000	99	1000
9.04	6.26		5.9	4.8		23	19.8	7	4.8		0.110637	1.52983		99	600	1250	850
8.46	6.48		5.8	4.9		22.5	21.5	7	4.4		0.345132	1.88636		100	1000	1400	1000
9.74	6.49		6	4.9		23.9	22.1	7.2	4.5		0.309448	2.47147		2700	2300	8150	6850
														99	300	100	99
														99	3300	99	6800
														800	99	400	99
														99	7700	100	14950
														400	550	900	3000
														99	1000	1000	13100
														99	25000	99	5700
														1200	4000	2250	700
														99	99	99	99
														99	99	99	6300
														100		300
														200		8000
														99		99
														99		99
														99		99

## Sheet: Supplementary Figure 3
Source Data Supplementary Figure 3
a, Number of LPMPs/LI			b, PMN (%)			c, LPMP (%)			d, Cx3cr1 low LPMP (%)			e, Cx3cr1hi LPMP (%)			f, MHCII (MFI)
WN	MN		WN	MN		WN	MN		WN	MN		WN	MN		WN	MN
190000	70000		2.5	6.5		23.9	32.3		34.3	43.4		65.1	54.6		5479	2449
160000	120000		3.4	5		48	40.3		30.7	43.9		68.2	54.4		2932	2386
120000	200000		5	3.7		35.4	27.6		24.2	28.1		74.6	70.7		2785	3716
200000	280000		2.2	3.4		33.5	24		48.6	39.6		50.8	59.3		3755	3185
260000	90000		2.7	5		34.2	31.9		31.3	34.3		68.1	63.9		3690	2206
	340000			5.2			31.4			43.3			53			4207.6
	430000			3.3			34.2			45.2			51.7			3116
	500000			4.5			41.4			38.3			61.3			2027.4
	120000			2.7			28.4			48.7			53			1009.3

## Sheet: Supplementary Figure 4
Source Data Supplementary Figure 4
a, Fecal Lcn-2 (ng/g)					b, LI length (cm)					c, PMN (%)					d, Spleen (CFU/g)		d, Liver (CFU/g)			e, Fecal Lcn-2 (ng/g)					f, LI length (cm)					g, PMN (%)					h, Spleen (CFU/g)		h, Liver (CFU/g)			i, Growth C. rodentium
WT Ctrl	WT CR	S100a9-/-Ctrl	S100a9-/-CR		WT Ctrl	WT CR	S100a9-/-Ctrl	S100a9-/-CR		WT Ctrl	WT CR	S100a9-/-Ctrl	S100a9-/-CR		WT CR	S100a9-/-CR	WT CR	S100a9-/-CR		WT Ctrl	WT ST	S100a9-/-Ctrl	S100a9-/- ST		WT Ctrl	WT ST	S100a9-/-Ctrl	S100a9-/- ST		WT Ctrl	WT ST	S100a9-/-Ctrl	S100a9-/- ST		WT ST	S100a9-/- ST	WT ST	S100a9-/- ST		Time (h)	Ctrl OD600		Ctrl cfu/ml		S100a8 OD600		S100a8 cfu/ml		S100a8/a9 OD600
5.6	69.5	4	430		6.7	5.2	6.3	5.5		2.26	13.7	2.24	25.1		320.513	11627.9	793.651	21739.1		11	10	66	9		5.2	4.4	3.8	3.5		1.58	0.56	4.77	27.6		8955.22	1300000	1150	54000		0	0.005	0.004	1630000	1830000	0.004	0.005	1630000	1600000	0.004
11	21	6.5	189		6.2	5.5	6.5	4.5		2.02	22.6	1.51	20.4		6304.35	217557	2631.58	6818.18		9	3	60	15		4.1	4.9	4.8	4.6		4.25	0.59	4.1	16.5		174627	582090	7350	27000		2	0.022	0.021	12300000	9270000	0.022	0.023	10000000	9860000	0.021
9	56.5	4.2	152		7.1	5.8	6.8	5		2.83	18.4	1.46	22.3		4356.06	122951	18333.3	6201.55		1	5.2	15	2448		4.8	4.6	4.3	4		1.76	2.75	14.2	6.63		207317	130189	6150	7500		5	0.975	1.012	4780000000	4830000000	0.961	1.039	5080000000	5430000000	1
4	39.5	3	96		7.7	4.5	6.8	4.4		2.81	20.4	2.19	18.6		2808.99	381679	3431.37	7867.13		6.5	7.8	96	246		5.3	4.9	4.6	4.5		2.46	0.85	3.73	7.27		87341.8	334426	5700	27000		8	1.568	1.531	2330000000	1590000000	1.55	1.58	1770000000	2270000000	1.638
6.3	97.2039	7	179		8.5	5.4	6.2	4.4		2.71	13.6	2.16	22.7		6521.74	135593	8628.32	23809.5		6.5		15	12		5.8	5.1	4.8	4		4.54	0.92	3.38	28.3		196154	83333.3	9900	3150		24	2.8	3.164	4600000000	5880000000	3.212	3.132	6620000000	6380000000	3.021
6.5	74.513	7.3	103		7.5	4.4	6.4	5		2.45	17.7	0.98	34.8		390.625	1.36364e+06	8967.39	9408.6		11		96	855		4.9	4.7	4.5	4		1.74	0.82	14.9	24.2		321429	1.90909e+06	10050	27000
9.8	79	8.2	105		7	6.2	5.8	4.2		1.58	20.9	2.34	20.1		50000	808081	53097.3	118557		12		9.45	2691				4	4.7		2.49	1.31	13.9	31.1		120000	705882	16050	63000
8.3	166	8.2	178		7.4	6	7	4.5		3.98	12	1.29	23.7		70754.7	14047.6	446.429	7954.55		5.5		5.4	591				4.5	4.5		2.72		8.23	12.1		128571	537313	10650	87640.4
5.8	138.75				5.5	5.2	7.2	4		1.62	24.6	1.28	27.8		43103.4	24193.5	274.725	74074.1		8		7.65	38.25				4.8	4.2				16.3	18.5		145652	164583	70833.3	125373
8.2	96				5.8	5	6	4.7		2.54		0.56	20.6		96638.7	13306.5		50000					444.15				4.2	4.9				7.41	7.68		37013	57894.7	48000	64077.7
	21.25				6	5	6.2	4.8		4.47		0.44			423.729	1.32857e+06		72916.7					375				5.3	4.8					14.8		226000	65753.4	48000	105000
	72.25				5.8	4.5	5.5	5				2.52			434.783	393443		11170.2					96.75				4.5	4.5					14.9		151744	266292	47619.1	75000
					5.7	4.5	5.8	4.5				0.75											24.75				4.5	4.2					14.3		95833.3	241304	50442.5	69047.6
						5.5	5.4	4.5				0.78															4.6	4.2							139286	151648	56250	26470.6
								4.5																			4.6	3.8							42307.7		57272.7	30000
								4																				4.1									19512.2
								4.6
								4.5
[truncated: 16 more columns]

[truncated: 2 more sheets: Supplementary Figure 5, Supplementary Figure 6]
